# Supplementary material for: Accuracy and concordance of measurement methods to assess non-adherence after renal transplantation - a prospective study
Source: BMC Nephrol. 2020 Mar 31;21:114. doi: 10.1186/s12882-020-01781-1 (PMC7110822; doi:10.1186/s12882-020-01781-1)
Supplement: Supplementary file 8 — Additional file 8. a: Percentage Frequency of Timing Adherence ±2 h – Electronic Monitoring (raw scores). 8 b: Estimated probability of Timing Adherence ±2 h – Electronic Monitoring. [file 12882_2020_1781_MOESM8_ESM.zip]

Archive with 2 entries (2 files):
- Additional File 8aR3.jpg
- Additional File 8bR3.jpg
