# Supplementary material for: Accuracy and concordance of measurement methods to assess non-adherence after renal transplantation - a prospective study
Source: BMC Nephrol. 2020 Mar 31;21:114. doi: 10.1186/s12882-020-01781-1 (PMC7110822; doi:10.1186/s12882-020-01781-1)
Supplement: Supplementary file 9 — Additional file 9. a: Course of unadjusted means of the self-assessed intervention effect. 9 b: Boxplots for the self-assessed intervention effect. [file 12882_2020_1781_MOESM9_ESM.zip]

Archive with 2 entries (2 files):
- Additional File 9aR3.jpg
- Additional File 9bR3.jpg
